# Supplementary material for: Comprehensive Molecular Dissection of Dermatophilus congolensis Genome and First Observation of tet(Z) Tetracycline Resistance
Source: Int J Mol Sci. 2021 Jul 1;22(13):7128. doi: 10.3390/ijms22137128 (PMC8267673; doi:10.3390/ijms22137128)
Supplement: Supplementary file 1 [file ijms-22-07128-s001.zip]

Archive with 6 entries (6 files):
- SNP Matrix Supplementary Table 1.xlsx
- Supplementary Figure 1.jpg
- Supplementary Figure 2.jpg
- Supplementary Figure 3.jpg
- Supplementary Table 2.pdf
- Supplementary Table 3.pdf
