# Supplementary material for: Comprehensive Molecular Dissection of Dermatophilus congolensis Genome and First Observation of tet(Z) Tetracycline Resistance
Source: Int J Mol Sci. 2021 Jul 1;22(13):7128. doi: 10.3390/ijms22137128 (PMC8267673; doi:10.3390/ijms22137128)
Supplement: Supplementary file 1 [file ijms-22-07128-s001.zip › SNP Matrix Supplementary Table 1.xlsx]

## Sheet: main.snp_matrix
	BTSK10_contigs/1-40624	BTSK11_contigs/1-40624	BTSK12_contigs/1-40624	BTSK13_contigs/1-40624	BTSK14_contigs/1-40624	BTSK15_contigs/1-40624	BTSK16_contigs/1-40624	BTSK17_contigs/1-40624	BTSK18_contigs/1-40624	BTSK19_contigs/1-40624	BTSK1_assembly/1-40624	BTSK20_contigs/1-40624	BTSK21_contigs/1-40624	BTSK22_contigs/1-40624	BTSK23_contigs/1-40624	BTSK24_contigs/1-40624	BTSK25_contigs/1-40624	BTSK26_contigs/1-40624	BTSK27_contigs/1-40624	BTSK28_contigs/1-40624	BTSK29_contigs/1-40624	BTSK2_assembly/1-40624	BTSK30_contigs/1-40624	BTSK31_contigs/1-40624	BTSK32_contigs/1-40624	BTSK33_contigs/1-40624	BTSK34_contigs/1-40624	BTSK35_contigs/1-40624	BTSK36_contigs/1-40624	BTSK37_contigs/1-40624	BTSK38_contigs/1-40624	BTSK39_contigs/1-40624	BTSK3_assembly/1-40624	BTSK40_contigs/1-40624	BTSK4_contigs/1-40624	BTSK5_contigs/1-40624	BTSK6_contigs/1-40624	BTSK7_contigs/1-40624	BTSK8_contigs/1-40624	BTSK9_contigs/1-40624
BTSK10_contigs/1-40624	0	24	22	12	17	15	15	40369	125	126	40353	59	40364	18	19	124	125	58	40354	125	126	40352	129	40360	140	143	40361	85	90	84	88	80	166	80	126	23	18	40361	40362	7
BTSK11_contigs/1-40624	24	0	8	16	23	19	19	40376	125	126	40360	55	40371	20	23	124	125	60	40361	125	126	40359	129	40367	140	143	40368	85	90	82	90	80	166	80	126	27	22	40368	40369	19
BTSK12_contigs/1-40624	22	8	0	12	19	15	15	40378	121	122	40362	55	40373	18	19	120	121	56	40363	121	122	40361	125	40369	136	139	40370	81	86	80	86	76	162	76	122	23	20	40370	40371	15
BTSK13_contigs/1-40624	12	16	12	0	9	5	5	40372	115	116	40356	49	40367	8	9	114	115	50	40357	115	116	40355	119	40363	130	133	40364	75	80	74	80	70	156	70	116	13	10	40364	40365	5
BTSK14_contigs/1-40624	17	23	19	9	0	6	6	40373	122	123	40357	56	40368	7	6	121	122	55	40358	122	123	40356	126	40364	137	140	40365	82	87	81	85	77	163	77	123	20	9	40365	40366	10
BTSK15_contigs/1-40624	15	19	15	5	6	0	2	40375	118	119	40359	52	40370	5	6	117	118	53	40360	118	119	40358	122	40366	133	136	40367	78	83	77	83	73	159	73	119	16	7	40367	40368	8
BTSK16_contigs/1-40624	15	19	15	5	6	2	0	40375	118	119	40359	52	40370	5	6	117	118	53	40360	118	119	40358	122	40366	133	136	40367	78	81	77	83	73	159	73	119	16	7	40367	40368	8
BTSK17_contigs/1-40624	40369	40376	40378	40372	40373	40375	40375	0	40375	40376	56	40385	11	40376	40375	40382	40379	40380	55	40374	40372	59	40368	35	40386	40381	33	40382	40387	40387	40379	40385	40346	40385	40376	40369	40374	60	63	40375
BTSK18_contigs/1-40624	125	125	121	115	122	118	118	40375	0	3	40359	108	40370	121	122	23	24	125	40360	16	27	40358	44	40366	41	42	40367	102	107	101	107	97	57	97	17	126	123	40367	40368	118
BTSK19_contigs/1-40624	126	126	122	116	123	119	119	40376	3	0	40360	109	40371	122	123	24	25	126	40361	17	28	40359	45	40367	42	43	40368	103	108	102	108	98	58	98	18	127	124	40368	40369	119
BTSK1_assembly/1-40624	40353	40360	40362	40356	40357	40359	40359	56	40359	40360	0	40369	51	40360	40359	40366	40363	40364	45	40358	40356	5	40352	47	40370	40365	41	40366	40371	40371	40363	40369	40330	40369	40360	40353	40358	46	49	40359
BTSK20_contigs/1-40624	59	55	55	49	56	52	52	40385	108	109	40369	0	40380	53	56	107	108	59	40370	108	111	40368	128	40376	123	124	40377	68	73	65	73	63	149	63	109	60	57	40377	40378	52
BTSK21_contigs/1-40624	40364	40371	40373	40367	40368	40370	40370	11	40370	40371	51	40380	0	40371	40370	40377	40374	40375	50	40369	40367	54	40363	30	40381	40376	28	40377	40382	40382	40374	40380	40341	40380	40371	40364	40369	55	58	40370
BTSK22_contigs/1-40624	18	20	18	8	7	5	5	40376	121	122	40360	53	40371	0	3	120	121	56	40361	121	122	40359	125	40367	136	139	40368	81	86	78	86	76	162	76	122	19	8	40368	40369	11
BTSK23_contigs/1-40624	19	23	19	9	6	6	6	40375	122	123	40359	56	40370	3	0	121	122	57	40360	122	123	40358	126	40366	137	140	40367	82	87	81	87	77	163	77	123	20	9	40367	40368	12
BTSK24_contigs/1-40624	124	124	120	114	121	117	117	40382	23	24	40366	107	40377	120	121	0	3	124	40367	23	26	40365	43	40373	40	41	40374	101	106	100	106	96	64	96	24	125	122	40374	40375	117
BTSK25_contigs/1-40624	125	125	121	115	122	118	118	40379	24	25	40363	108	40374	121	122	3	0	125	40364	24	27	40362	44	40370	41	42	40371	102	107	101	107	97	65	97	25	126	121	40371	40372	118
BTSK26_contigs/1-40624	58	60	56	50	55	53	53	40380	125	126	40364	59	40375	56	57	124	125	0	40365	125	128	40363	131	40371	142	143	40372	85	90	84	88	80	166	80	126	61	58	40372	40373	51
BTSK27_contigs/1-40624	40354	40361	40363	40357	40358	40360	40360	55	40360	40361	45	40370	50	40361	40360	40367	40364	40365	0	40359	40357	48	40353	46	40371	40366	44	40367	40372	40372	40364	40370	40331	40370	40361	40354	40359	33	32	40360
BTSK28_contigs/1-40624	125	125	121	115	122	118	118	40374	16	17	40358	108	40369	121	122	23	24	125	40359	0	27	40357	44	40365	41	42	40366	102	107	101	107	97	49	97	9	126	123	40366	40367	118
BTSK29_contigs/1-40624	126	126	122	116	123	119	119	40372	27	28	40356	111	40367	122	123	26	27	128	40357	27	0	40355	45	40363	42	45	40364	105	110	104	110	100	68	100	28	127	124	40364	40365	119
BTSK2_assembly/1-40624	40352	40359	40361	40355	40356	40358	40358	59	40358	40359	5	40368	54	40359	40358	40365	40362	40363	48	40357	40355	0	40351	50	40369	40364	44	40365	40370	40370	40362	40368	40329	40368	40359	40352	40357	49	52	40358
BTSK30_contigs/1-40624	129	129	125	119	126	122	122	40368	44	45	40352	128	40363	125	126	43	44	131	40353	44	45	40351	0	40359	49	52	40360	114	127	121	119	117	85	117	45	130	127	40360	40361	122
BTSK31_contigs/1-40624	40360	40367	40369	40363	40364	40366	40366	35	40366	40367	47	40376	30	40367	40366	40373	40370	40371	46	40365	40363	50	40359	0	40377	40372	14	40373	40378	40378	40370	40376	40337	40376	40367	40360	40365	51	54	40366
BTSK32_contigs/1-40624	140	140	136	130	137	133	133	40386	41	42	40370	123	40381	136	137	40	41	142	40371	41	42	40369	49	40377	0	13	40378	119	124	118	124	114	82	114	42	141	138	40378	40379	133
BTSK33_contigs/1-40624	143	143	139	133	140	136	136	40381	42	43	40365	124	40376	139	140	41	42	143	40366	42	45	40364	52	40372	13	0	40373	120	125	119	119	115	83	115	43	140	141	40373	40374	136
BTSK34_contigs/1-40624	40361	40368	40370	40364	40365	40367	40367	33	40367	40368	41	40377	28	40368	40367	40374	40371	40372	44	40366	40364	44	40360	14	40378	40373	0	40374	40379	40379	40371	40377	40338	40377	40368	40361	40366	45	48	40367
BTSK35_contigs/1-40624	85	85	81	75	82	78	78	40382	102	103	40366	68	40377	81	82	101	102	85	40367	102	105	40365	114	40373	119	120	40374	0	19	11	9	7	143	7	103	86	83	40374	40375	78
BTSK36_contigs/1-40624	90	90	86	80	87	83	81	40387	107	108	40371	73	40382	86	87	106	107	90	40372	107	110	40370	127	40378	124	125	40379	19	0	18	24	14	148	14	108	91	88	40379	40380	83
BTSK37_contigs/1-40624	84	82	80	74	81	77	77	40387	101	102	40371	65	40382	78	81	100	101	84	40372	101	104	40370	121	40378	118	119	40379	11	18	0	12	6	142	6	102	85	82	40379	40380	77
BTSK38_contigs/1-40624	88	90	86	80	85	83	83	40379	107	108	40363	73	40374	86	87	106	107	88	40364	107	110	40362	119	40370	124	119	40371	9	24	12	0	12	148	12	108	87	88	40371	40372	81
BTSK39_contigs/1-40624	80	80	76	70	77	73	73	40385	97	98	40369	63	40380	76	77	96	97	80	40370	97	100	40368	117	40376	114	115	40377	7	14	6	12	0	138	2	98	81	78	40377	40378	73
BTSK3_assembly/1-40624	166	166	162	156	163	159	159	40346	57	58	40330	149	40341	162	163	64	65	166	40331	49	68	40329	85	40337	82	83	40338	143	148	142	148	138	0	138	42	167	164	40338	40339	159
BTSK40_contigs/1-40624	80	80	76	70	77	73	73	40385	97	98	40369	63	40380	76	77	96	97	80	40370	97	100	40368	117	40376	114	115	40377	7	14	6	12	2	138	0	98	81	78	40377	40378	73
BTSK4_contigs/1-40624	126	126	122	116	123	119	119	40376	17	18	40360	109	40371	122	123	24	25	126	40361	9	28	40359	45	40367	42	43	40368	103	108	102	108	98	42	98	0	127	124	40368	40369	119
BTSK5_contigs/1-40624	23	27	23	13	20	16	16	40369	126	127	40353	60	40364	19	20	125	126	61	40354	126	127	40352	130	40360	141	140	40361	86	91	85	87	81	167	81	127	0	21	40361	40362	16
BTSK6_contigs/1-40624	18	22	20	10	9	7	7	40374	123	124	40358	57	40369	8	9	122	121	58	40359	123	124	40357	127	40365	138	141	40366	83	88	82	88	78	164	78	124	21	0	40366	40367	13
BTSK7_contigs/1-40624	40361	40368	40370	40364	40365	40367	40367	60	40367	40368	46	40377	55	40368	40367	40374	40371	40372	33	40366	40364	49	40360	51	40378	40373	45	40374	40379	40379	40371	40377	40338	40377	40368	40361	40366	0	7	40367
BTSK8_contigs/1-40624	40362	40369	40371	40365	40366	40368	40368	63	40368	40369	49	40378	58	40369	40368	40375	40372	40373	32	40367	40365	52	40361	54	40379	40374	48	40375	40380	40380	40372	40378	40339	40378	40369	40362	40367	7	0	40368
BTSK9_contigs/1-40624	7	19	15	5	10	8	8	40375	118	119	40359	52	40370	11	12	117	118	51	40360	118	119	40358	122	40366	133	136	40367	78	83	77	81	73	159	73	119	16	13	40367	40368	0
min: 2 max: 40387
